# Supplementary material for: Investigating the Antiviral Properties of Nyctanthes arbor-tristis Linn against the Ebola, SARS-CoV-2, Nipah, and Chikungunya Viruses: A Computational Simulation Study
Source: Pharmaceuticals (Basel). 2024 Apr 30;17(5):581. doi: 10.3390/ph17050581 (PMC11124395; doi:10.3390/ph17050581)
Supplement: Supplementary file 1 [file pharmaceuticals-17-00581-s001.zip]

Archive with 1 entries (1 files):
- pharmaceuticals-2976707-supplementary.pdf
